# Supplementary material for: Machine‐Learning‐Assisted Discovery of Mechanosynthesized Lead‐Free Metal Halide Perovskites for the Oxidative Photocatalytic Cleavage of Alkenes
Source: Adv Sci (Weinh). 2024 May 28;11(29):2309714. doi: 10.1002/advs.202309714 (PMC11304309; doi:10.1002/advs.202309714)
Supplement: Supplementary file 2 — Supporting Information [file ADVS-11-2309714-s001.zip]

Archive with 2 entries (2 files):
- Perovskite_ML final round data.csv.xls
- Data S1 Computed coordinates.xlsx
