# Supplementary material for: Machine‐Learning‐Assisted Discovery of Mechanosynthesized Lead‐Free Metal Halide Perovskites for the Oxidative Photocatalytic Cleavage of Alkenes
Source: Adv Sci (Weinh). 2024 May 28;11(29):2309714. doi: 10.1002/advs.202309714 (PMC11304309; doi:10.1002/advs.202309714)
Supplement: Supplementary file 2 — Supporting Information [file ADVS-11-2309714-s001.zip › Perovskite_ML final round data.csv.xls]

	A1	A2	A10	B1	B2	B10	B3	B4	X1	X2	X10	Wavelength	Tested Band Gap (eV)	Log Max Value	Space Group_C2/c [15]	Space Group_C2/m [12]	Space Group_Fm3m [225]	Space Group_P2(1)/m [11]	Space Group_P21/c [14]	Space Group_P321 [150]	Space Group_P3m1 [164]	Space Group_P63/mmc [194]	Space Group_Pc [7]	Space Group_Pnma [62]	Space Group_Amm2 [38]	Space Group_Pm3m [221]	Space Group_P1 -[2]	Benzaldehyde (% in yield )	Benzoic Acid (% in yield)
Cs3Bi2Cl9	0.79	0.79	0	2.02	2.02	0	2.02	2.02	3.16	3.16	0	658	3.01	7.076653815	0	0	0	0	0	1	0	0	0	0	0	0	0	14	0
Cs3Bi2Br9	0.79	0.79	0	2.02	2.02	0	2.02	2.02	2.96	2.96	0	484	2.63	7.673223121	0	0	0	0	0	0	1	0	0	0	0	0	0	10	0
Cs3Bi2I9	0.79	0.79	0	2.02	2.02	0	2.02	2.02	2.66	2.66	0	684	2.13	4.110873864	1	0	0	0	0	0	0	0	0	0	0	0	0	4	0
Cs3Sb2Br9	0.79	0.79	0	2.05	2.05	0	2.05	2.05	2.96	2.96	0	536	2.65	5.934894196	0	0	0	0	0	0	1	0	0	0	0	0	0	24	22
Cs3Sb2I9	0.79	0.79	0	2.05	2.05	0	2.05	2.05	2.66	2.66	0	798	2.06	4.418840608	0	0	0	0	0	0	0	1	0	0	0	0	0	16	12
Rb3Sb2Br9	0.82	0.82	0	2.05	2.05	0	2.05	2.05	2.96	2.96	0	494	2.65	3.713572067	0	0	0	0	1	0	0	0	0	0	0	0	0	12	0
Rb3Sb2I9	0.82	0.82	0	2.05	2.05	0	2.05	2.05	2.66	2.66	0	800	2.05	8.491054534	0	0	0	0	0	0	0	0	1	0	0	0	0	14	17
MA3Bi2Cl9	0.9	0.9	0	2.02	2.02	0	2.02	2.02	3.16	3.16	0	650	3.06	7.678326357	0	0	0	0	0	0	0	0	0	1	0	0	0	24	4
MA3Bi2I9	0.9	0.9	0	2.02	2.02	0	2.02	2.02	2.66	2.66	0		2.05		1	0	0	0	0	0	0	0	0	0	0	0	0	16	10
MA3Sb2Br9	0.9	0.9	0	2.05	2.05	0	2.05	2.05	2.96	2.96	0		2.6		0	0	0	0	0	0	1	0	0	0	0	0	0	0	56
FA3Bi2Cl9	0.9	0.9	0	2.02	2.02	0	2.02	2.02	3.16	3.16	0		3.01		0	0	0	0	0	0	0	0	0	1	0	0	0	32	12
FA3Bi2Br9	0.9	0.9	0	2.02	2.02	0	2.02	2.02	2.96	2.96	0		2.64		0	0	0	0	0	0	1	0	0	0	0	0	0	20	3
FA3Bi2I9	0.9	0.9	0	2.02	2.02	0	2.02	2.02	2.66	2.66	0		2.05		1	0	0	0	0	0	0	0	0	0	0	0	0	4	4
FASnCl3	0.9	0.9	0	1.96	1.96	0	1.96	1.96	3.16	3.16	0		2.56		0	0	0	0	0	0	0	0	0	0	1	0	0	6	0
FASnBr3	0.9	0.9	0	1.96	1.96	0	1.96	1.96	2.96	2.96	0		1.63		0	0	0	0	0	0	0	0	0	0	0	1	0	24	8
FASnI3	0.9	0.9	0	1.96	1.96	0	1.96	1.96	2.66	2.66	0		1.54		0	0	0	0	0	0	0	0	0	0	0	1	0	8	10
MASnCl3	0.9	0.9	0	1.96	1.96	0	1.96	1.96	3.16	3.16	0		2.63		0	0	0	0	0	0	0	0	0	0	1	0	0	4	0
Cs2AgBiCl6	0.79	0.79	0	1.93	1.93	0	2.02	2.02	3.16	3.16	0	620	2.77	11.92437264	0	0	1	0	0	0	0	0	0	0	0	0	0	18	0
Cs2AgBiBr6	0.79	0.79	0	1.93	1.93	0	2.02	2.02	2.96	2.96	0	638	2.35	11.03650127	0	0	1	0	0	0	0	0	0	0	0	0	0	20	0
Cs2NaBiCl6	0.79	0.79	0	0.93	0.93	0	2.02	2.02	3.16	3.16	0	700	2.97	4.290459441	0	0	1	0	0	0	0	0	0	0	0	0	0	32	8
K2CsBiCl6	0.82	0.82	0	0.79	0.79	0	2.02	2.02	3.16	3.16	0	680	2.86	10.73382816	1	0	0	0	0	0	0	0	0	0	0	0	0	14	0
Cs2AgSbCl6	0.79	0.79	0	1.93	1.93	0	2.05	2.05	3.16	3.16	0	694	2.79	5.159055299	0	0	1	0	0	0	0	0	0	0	0	0	0	12	5
Cs2AgInCl6	0.79	0.79	0	1.93	1.93	0	1.78	1.78	3.16	3.16	0	620	3.08	9.20763672	0	0	1	0	0	0	0	0	0	0	0	0	0	18	0
Cs2NaInCl6	0.79	0.79	0	0.93	0.93	0	1.78	1.78	3.16	3.16	0	436	3.1	10.36081746	0	0	1	0	0	0	0	0	0	0	0	0	0	10	0
Cs2KInCl6	0.79	0.79	0	0.82	0.82	0	1.78	1.78	3.16	3.16	0		2.81		0	0	1	0	0	0	0	0	0	0	0	0	0	16	6
Rb2AgBiCl6	0.82	0.82	0	1.93	1.93	0	2.02	2.02	3.16	3.16	0		2.33		0	0	1	0	0	0	0	0	0	0	0	0	0	32	0
Cs2Ag0.05Na0.95BiCl6	0.79	0.79	0	0.93	1.93	0.05	2.02	2.02	3.16	3.16	0	676	2.84	14.75746904	0	0	1	0	0	0	0	0	0	0	0	0	0	14	0
Cs2Ag0.1Na0.9BiCl6	0.79	0.79	0	0.93	1.93	0.1	2.02	2.02	3.16	3.16	0				0	0	1	0	0	0	0	0	0	0	0	0	0	20	0
Cs2Ag0.2Na0.8BiCl6	0.79	0.79	0	0.93	1.93	0.2	2.02	2.02	3.16	3.16	0	680	2.91	13.29033243	0	0	1	0	0	0	0	0	0	0	0	0	0	16	0
Cs2Ag0.4Na0.6BiCl6	0.79	0.79	0	0.93	1.93	0.4	2.02	2.02	3.16	3.16	0	674	2.92	13.49365103	0	0	1	0	0	0	0	0	0	0	0	0	0	16	0
Cs2Ag0.5Na0.5BiCl6	0.79	0.79	0	1.93	0.93	0.5	2.02	2.02	3.16	3.16	0	674	2.96	12.2732639	0	0	1	0	0	0	0	0	0	0	0	0	0	22	0
Cs2Ag0.6Na0.4BiCl6	0.79	0.79	0	1.93	0.93	0.4	2.02	2.02	3.16	3.16	0	674	2.86	10.9481715	0	0	1	0	0	0	0	0	0	0	0	0	0	26	0
Cs2Ag0.8Na0.2BiCl6	0.79	0.79	0	1.93	0.93	0.2	2.02	2.02	3.16	3.16	0	680	2.85	10.50369674	0	0	1	0	0	0	0	0	0	0	0	0	0	30	11
Cs2Ag0.9Na0.1BiCl6	0.79	0.79	0	1.93	0.93	0.1	2.02	2.02	3.16	3.16	0	684	2.84	10.02127059	0	0	1	0	0	0	0	0	0	0	0	0	0	26	11
Cs2Ag0.95Na0.05BiCl6	0.79	0.79	0	1.93	0.93	0.05	2.02	2.02	3.16	3.16	0	662	2.82	10.22012145	0	0	1	0	0	0	0	0	0	0	0	0	0	0	52
Cs2Ag0.2Na0.8InCl6	0.79	0.79	0	0.93	1.93	0.2	1.78	1.78	3.16	3.16	0	586	2.97	13.78040552	0	0	1	0	0	0	0	0	0	0	0	0	0	10	0
Cs2Ag0.4Na0.6InCl6	0.79	0.79	0	0.93	1.93	0.4	1.78	1.78	3.16	3.16	0	594	2.76	15.58292269	0	0	1	0	0	0	0	0	0	0	0	0	0	6	0
Cs2Ag0.6Na0.4InCl6	0.79	0.79	0	1.93	0.93	0.4	1.78	1.78	3.16	3.16	0	600	2.95	15.41527564	0	0	1	0	0	0	0	0	0	0	0	0	0	10	0
Cs2Ag0.8Na0.2InCl6	0.79	0.79	0	1.93	0.93	0.2	1.78	1.78	3.16	3.16	0	602	2.76	13.80022229	0	0	1	0	0	0	0	0	0	0	0	0	0	10	0
Cs2AgBiBrCl5	0.79	0.79	0	1.93	1.93	0	2.02	2.02	3.16	2.96	0.17	710	2.67	9.215327913	0	0	1	0	0	0	0	0	0	0	0	0	0	6	5
Cs2AgBiBr2Cl4	0.79	0.79	0	1.93	1.93	0	2.02	2.02	3.16	2.96	0.33	616	2.55	11.66478781	0	0	1	0	0	0	0	0	0	0	0	0	0	6	1
Cs2AgBiBr3Cl3	0.79	0.79	0	1.93	1.93	0	2.02	2.02	3.16	2.96	0.5	620	2.55	11.82517819	0	0	1	0	0	0	0	0	0	0	0	0	0	20	5
Cs2AgBiBr4Cl2	0.79	0.79	0	1.93	1.93	0	2.02	2.02	2.96	3.16	0.33	628	2.41	11.37710574	0	0	1	0	0	0	0	0	0	0	0	0	0	2	30
Cs2AgBiBr5Cl	0.79	0.79	0	1.93	1.93	0	2.02	2.02	2.96	3.16	0.17	630	2.36	11.34922937	0	0	1	0	0	0	0	0	0	0	0	0	0	0	36
Cs4MnSb2Cl12	0.79	0.79	0	1.55	1.55	0	2.05	2.05	3.16	3.16	0	658	2.99	8.057060682	0	1	0	0	0	0	0	0	0	0	0	0	0	0	0
Cs4Cu0.2Mn0.8Sb2Cl12	0.79	0.79	0	1.55	1.9	0.2	2.05	2.05	3.16	3.16	0	714	1.62	4.304065093	0	1	0	0	0	0	0	0	0	0	0	0	0	0	0
Cs4Cu0.4Mn0.6Sb2Cl12	0.79	0.79	0	1.55	1.9	0.4	2.05	2.05	3.16	3.16	0	700	1.44	4.043051268	0	1	0	0	0	0	0	0	0	0	0	0	0	4	0
Cs4Cu0.5Mn0.5Sb2Cl12	0.79	0.79	0	1.55	1.9	0.5	2.05	2.05	3.16	3.16	0	702	1.54	4.025351691	0	1	0	0	0	0	0	0	0	0	0	0	0	10	0
Cs4Cu0.6Mn0.4Sb2Cl12	0.79	0.79	0	1.9	1.55	0.4	2.05	2.05	3.16	3.16	0	702	1.49	4.043051268	0	1	0	0	0	0	0	0	0	0	0	0	0	0	0
Cs4Cu0.8Mn0.2Sb2Cl12	0.79	0.79	0	1.9	1.55	0.2	2.05	2.05	3.16	3.16	0	704	1.48	4.077537444	0	1	0	0	0	0	0	0	0	0	0	0	0	0	0
BA4AgBiBr8	0.9	0.9	0	1.93	1.93	0	2.02	2.02	2.96	2.96	0	506	2.59	5.774551546	0	1	0	0	0	0	0	0	0	0	0	0	0	8	0
BA4AgInCl8	0.9	0.9	0	1.93	1.93	0	1.78	1.78	3.16	3.16	0	454	1.35	8.895355617	0	1	0	0	0	0	0	0	0	0	0	0	0	20	0
PA4AgBiBr8	0.9	0.9	0	1.93	1.93	0	2.02	2.02	2.96	2.96	0	524	2.55	4.025351691	0	1	0	0	0	0	0	0	0	0	0	0	0	12	0
PA2CsAgBiBr7	0.9	0.79	0.33	1.93	1.93	0	2.02	2.02	2.96	2.96	0	694	2.5	8.369157113	0	0	0	1	0	0	0	0	0	0	0	0	0	0	70
BA2CsAgBiBr7	0.9	0.79	0.33	1.93	1.93	0	2.02	2.02	2.96	2.96	0	784	2.5	6.967909202	0	0	0	1	0	0	0	0	0	0	0	0	0	0	72
EA2CsAgBiBr7	0.9	0.79	0.33	1.93	1.93	0	2.02	2.02	2.96	2.96	0		2.35		0	0	0	1	0	0	0	0	0	0	0	0	0	0	49
PEA2CsAgBiBr7	0.9	0.79	0.33	1.93	1.93	0	2.02	2.02	2.96	2.96	0		2.67		0	0	0	0	0	0	0	0	0	0	0	0	1	1	53
BA2CsAgSbBr7	0.9	0.79	0.33	1.93	1.93	0	2.05	2.05	2.96	2.96	0		2.55		0	0	0	1	0	0	0	0	0	0	0	0	0	4	5
BA2CsAg0.95Na0.05BiBr7	0.9	0.79	0.33	1.93	0.93	0.05	2.02	2.02	2.96	2.96	0		2.51		0	0	0	1	0	0	0	0	0	0	0	0	0	0	80
BA2CsAg0.9Na0.1BiBr7	0.9	0.79	0.33	1.93	0.93	0.1	2.02	2.02	2.96	2.96	0		2.49		0	0	0	1	0	0	0	0	0	0	0	0	0	0	52
BA2CsAg0.75Na0.25BiBr7	0.9	0.79	0.33	1.93	0.93	0.25	2.02	2.02	2.96	2.96	0		2.44		0	0	0	1	0	0	0	0	0	0	0	0	0	0	52
BA2CsAg0.25Na0.75BiBr7	0.9	0.79	0.33	0.93	1.93	0.25	2.02	2.02	2.96	2.96	0		2.71		0	0	0	1	0	0	0	0	0	0	0	0	0	16	5
BA2CsAgBiBr6I	0.9	0.79	0.33	1.93	1.93	0	2.02	2.02	2.96	2.66	0.142857143		2.4		0	0	0	1	0	0	0	0	0	0	0	0	0	22	14
BA2CsAgBiBr5I2	0.9	0.79	0.33	1.93	1.93	0	2.02	2.02	2.96	2.66	0.285714286		2.29		0	0	0	1	0	0	0	0	0	0	0	0	0	8	7
BA2CsAgBiBr4I3	0.9	0.79	0.33	1.93	1.93	0	2.02	2.02	2.96	2.66	0.428571429		2.21		0	0	0	1	0	0	0	0	0	0	0	0	0	20	14
BA2CsAgBiBr3I4	0.9	0.79	0.33	1.93	1.93	0	2.02	2.02	2.66	2.96	0.428571429		2.15		0	0	0	1	0	0	0	0	0	0	0	0	0	22	17
BA2CsAgBiBr2I5	0.9	0.79	0.33	1.93	1.93	0	2.02	2.02	2.66	2.96	0.285714286		2.04		0	0	0	1	0	0	0	0	0	0	0	0	0	14	25
BA2CsAgBiBrI6	0.9	0.79	0.33	1.93	1.93	0	2.02	2.02	2.66	2.96	0.142857143		2.07		0	0	0	1	0	0	0	0	0	0	0	0	0	22	34
BA2CsAg0.95Na0.05BiBr6I	0.9	0.79	0.33	1.93	0.93	0.05	2.02	2.02	2.96	2.66	0.142857143		2.44		0	0	0	1	0	0	0	0	0	0	0	0	0	22	18
BA2CsAg0.95Na0.05BiCl6Br	0.9	0.79	0.33	1.93	0.93	0.05	2.02	2.02	3.16	2.66	0.142857143		2.71		0	0	0	1	0	0	0	0	0	0	0	0	0	0	29
BA2CsAg0.95K0.05BiBr7	0.9	0.79	0.33	1.93	0.82	0.05	2.02	2.02	2.96	2.96	0		2.49		0	0	0	1	0	0	0	0	0	0	0	0	0	0	31
BA1.5Cs1.5Ag0.95Na0.05BiBr7	0.9	0.79	0.5	1.93	0.93	0.05	2.02	2.02	2.96	2.96	0		2.44		0	0	0	1	0	0	0	0	0	0	0	0	0	0	52
BA2CsAg0.95Na0.05SbBr7	0.9	0.79	0.33	1.93	0.93	0.05	2.05	2.05	2.96	2.96	0		2.55		0	0	0	1	0	0	0	0	0	0	0	0	0	10	5
BA2CsAg0.9Na0.1SbBr7	0.9	0.79	0.33	1.93	0.93	0.1	2.05	2.05	2.96	2.96	0		2.47		0	0	0	1	0	0	0	0	0	0	0	0	0	12	5
PEA2CsAg0.95Na0.05BiBr7	0.9	0.79	0.33	1.93	0.93	0.05	2.02	2.02	2.96	2.96	0		2.68		0	0	0	0	0	0	0	0	0	0	0	0	1	0	60
BA2CsAg0.95Cu(I)0.05BiBr7	0.9	0.79	0.33	1.93	1.9	0.05	2.02	2.02	2.96	2.96	0		2.49		0	0	0	1	0	0	0	0	0	0	0	0	0	5	0
BA2CsAg0.95Li0.05BiBr7	0.9	0.79	0.33	1.93	0.98	0.05	2.02	2.02	2.96	2.96	0		2.49		0	0	0	1	0	0	0	0	0	0	0	0	0	4	0
EA2CsAg0.95Na0.05BiBr7	0.9	0.79	0.33	1.93	0.93	0.05	2.02	2.02	2.96	2.96	0		2.34		0	0	0	1	0	0	0	0	0	0	0	0	0	0	73
EA2CsAg0.9Na0.1BiBr7	0.9	0.79	0.33	1.93	0.93	0.1	2.02	2.02	2.96	2.96	0		2.35		0	0	0	1	0	0	0	0	0	0	0	0	0	0	53
PA2CsAg0.95Na0.05BiBr7	0.9	0.79	0.33	1.93	0.93	0.05	2.02	2.02	2.96	2.96	0		2.51		0	0	0	1	0	0	0	0	0	0	0	0	0	0	48
PA2CsAg0.9Na0.1BiBr7	0.9	0.79	0.33	1.93	0.93	0.1	2.02	2.02	2.96	2.96	0		2.51		0	0	0	1	0	0	0	0	0	0	0	0	0	0	66
