# Supplementary material for: Machine‐Learning‐Assisted Discovery of Mechanosynthesized Lead‐Free Metal Halide Perovskites for the Oxidative Photocatalytic Cleavage of Alkenes
Source: Adv Sci (Weinh). 2024 May 28;11(29):2309714. doi: 10.1002/advs.202309714 (PMC11304309; doi:10.1002/advs.202309714)
Supplement: Supplementary file 2 — Supporting Information [file ADVS-11-2309714-s001.zip › Data S1 Computed coordinates.xlsx]

## Sheet: coordinates
1a (styrene)
	X	Y	Z
C	1.36115	1.32863	0
C	2.26357	0.261419	0
C	1.77963	-1.0456	0
C	0.405817	-1.28113	0
C	-0.514352	-0.220162	0
C	-0.009238	1.09208	0
H	1.7292	2.34865	0
H	3.33111	0.449893	0
H	2.46956	-1.88202	0
H	0.036148	-2.30142	0
H	-0.689739	1.93553	0
C	-1.95473	-0.529881	0
H	-2.18673	-1.59278	0
C	-2.97456	0.336021	0
H	-2.83444	1.41145	0
H	-3.9988	-0.017538	0
superoxide
	X	Y	Z
O	0	0	0.671006
O	0	0	-0.671006
TS1
	X	Y	Z
C	2.15796	-1.39607	0.032038
C	3.15547	-0.465119	-0.279883
C	2.80185	0.888959	-0.340516
C	1.49858	1.29737	-0.093152
C	0.463871	0.374437	0.235789
C	0.849703	-0.996508	0.277546
H	2.40379	-2.45315	0.075768
H	4.17276	-0.784168	-0.475648
H	3.55437	1.63284	-0.585393
H	1.2522	2.3542	-0.144509
H	0.106283	-1.75493	0.496794
C	-0.860941	0.843	0.514413
H	-1.04513	1.90289	0.360391
C	-1.97368	0.02613	0.844845
H	-1.76596	-0.955321	1.26935
H	-2.81463	0.511036	1.33488
O	-2.75467	-0.426639	-0.574389
O	-4.0479	-0.059186	-0.610375
4
	X	Y	Z
C	-1.89239	1.49676	0.15469
C	-3.02215	0.722706	-0.133785
C	-2.88505	-0.662277	-0.288386
C	-1.64339	-1.26288	-0.154465
C	-0.47905	-0.499483	0.14248
C	-0.644733	0.90602	0.290585
H	-1.99069	2.5709	0.26996
H	-3.99379	1.19135	-0.239537
H	-3.75489	-1.2696	-0.51455
H	-1.54561	-2.33682	-0.276007
H	0.22018	1.52261	0.501723
C	0.778415	-1.1399	0.284747
H	0.815029	-2.21031	0.106874
C	2.06542	-0.440343	0.583902
H	1.93361	0.359883	1.33
H	2.79294	-1.15425	0.994611
O	2.58131	0.116941	-0.618302
O	3.90128	0.708386	-0.313159
5
	X	Y	Z
C	-1.91877	1.48892	0.160496
C	-3.02521	0.694569	-0.15894
C	-2.86241	-0.685668	-0.322572
C	-1.61351	-1.26409	-0.167495
C	-0.473534	-0.479356	0.159832
C	-0.664354	0.920115	0.317896
H	-2.04073	2.55901	0.284288
H	-4.00267	1.14638	-0.280562
H	-3.71615	-1.30565	-0.571514
H	-1.49182	-2.3343	-0.295012
H	0.177452	1.55787	0.558091
C	0.78645	-1.11606	0.316012
H	0.83706	-2.18375	0.135558
C	2.04494	-0.432572	0.660203
H	1.92725	0.452375	1.28495
H	2.78357	-1.104	1.09594
O	2.68623	0.077269	-0.617156
O	3.79931	0.729845	-0.383385
6
	X	Y	Z
C	1.98875	1.37094	-0.044986
C	2.94334	0.351373	-0.042893
C	2.53605	-0.980988	-0.001078
C	1.17732	-1.2927	0.041803
C	0.214934	-0.277915	0.028857
C	0.632556	1.05896	-0.012592
H	2.30269	2.40817	-0.071909
H	3.99905	0.596379	-0.070093
H	3.27282	-1.77602	0.006256
H	0.861878	-2.32985	0.085542
H	-0.10352	1.85486	-0.007944
C	-1.23978	-0.63163	0.054001
H	-1.3757	-1.70104	0.231876
C	-2.20141	-0.090458	-1.00375
H	-1.8143	0.751361	-1.58181
H	-2.69498	-0.816304	-1.64935
O	-3.08538	0.369723	0.059067
O	-2.00944	0.126149	1.05859
TS (concerted)
	X	Y	Z
C	-2.11717	-1.28718	-0.232741
C	-2.97201	-0.18739	-0.145676
C	-2.45989	1.10242	0.062475
C	-1.09432	1.29025	0.192018
C	-0.218668	0.18756	0.110481
C	-0.744775	-1.10268	-0.118596
H	-2.52175	-2.27706	-0.40561
H	-4.04169	-0.327334	-0.251518
H	-3.13529	1.94713	0.12543
H	-0.690342	2.28179	0.36391
H	-0.063116	-1.93855	-0.217119
C	1.22953	0.333968	0.289462
H	1.48743	1.31456	0.704695
C	2.35151	0.330631	-0.938279
H	2.09556	-0.426402	-1.69067
H	2.43018	1.34419	-1.34415
O	3.33362	-0.022334	-0.092724
O	1.7406	-0.718148	1.01774
7
	X	Y	Z
C	2.24938	-0.258188	2.9e-05
C	1.33589	-1.32669	-0.000145
C	-0.03298	-1.10829	-0.00015
C	-0.571771	0.221673	1.2e-05
C	0.377249	1.29442	0.000179
C	1.73913	1.05883	0.000184
H	3.31805	-0.439749	4.8e-05
H	1.70957	-2.3476	-0.000268
H	-0.720983	-1.94622	-0.000276
H	0.007742	2.31715	0.000309
H	2.42631	1.90055	0.00032
C	-1.97368	0.478696	8e-06
H	-2.25294	1.55044	0.000155
O	-2.90338	-0.39966	-0.000124
8
	X	Y	Z
C	0	0	-0.530828
H	0	0.93869	-1.11335
O	0	0	0.676457
H	0	-0.93869	-1.11335
2a
	X	Y	Z
C	2.21706	-0.237852	7.5e-05
C	1.33713	-1.32585	-6e-06
C	-0.03452	-1.10939	-0.000125
C	-0.535428	0.201417	2.7e-05
C	0.350276	1.28681	-0.000105
C	1.72554	1.0676	2.5e-05
H	3.28724	-0.411089	0.000135
H	1.72759	-2.33683	4.7e-05
H	-0.729605	-1.94058	-0.000164
H	-0.042127	2.29856	-0.00014
H	2.41054	1.90717	9.6e-05
C	-1.98711	0.463843	2.1e-05
H	-2.2632	1.53611	-9e-06
O	-2.85352	-0.391603	6.9e-05
Singlet O2
	X	Y	Z
O	0	0	0.602417
O	0	0	-0.602417
TS3
	X	Y	Z
C	2.71592	-0.757342	-0.072901
C	2.57633	0.588024	-0.43156
C	1.34405	1.21202	-0.323158
C	0.245592	0.464041	0.149739
C	0.377161	-0.890741	0.498192
C	1.62517	-1.49189	0.393495
H	3.68508	-1.23432	-0.159653
H	3.4321	1.14751	-0.788953
H	1.21779	2.25286	-0.592171
H	-0.479763	-1.45507	0.842278
H	1.74623	-2.53223	0.667596
C	-1.03489	1.11728	0.257857
O	-1.49722	2.1904	0.29782
O	-2.50445	-1.71058	-0.476783
O	-2.82696	-0.441659	-0.218017
H	-2.06837	0.067667	0.376756
·OOH
	X	Y	Z
O	0.055227	0.717731	0
O	0.055227	-0.607419	0
H	-0.883638	-0.882492	0
9
	X	Y	Z
C	2.17516	0.254812	-2e-06
C	1.28098	1.33035	4e-06
C	-0.087725	1.09519	5e-06
C	-0.563677	-0.22786	0
C	0.334125	-1.30231	-6e-06
C	1.70464	-1.05865	-6e-06
H	3.24249	0.44437	-2e-06
H	1.65613	2.34713	8e-06
H	-0.792954	1.91778	9e-06
H	-0.050505	-2.31547	-9e-06
H	2.40318	-1.88673	-1.1e-05
C	-2.00961	-0.50447	1e-06
O	-2.93271	0.246316	4e-06
triplet O2
	X	Y	Z
O	0	0	0.602023
O	0	0	-0.602023
TS4
	X	Y	Z
C	-2.80359	-0.35378	0.08272
C	-2.36254	0.967071	0.204052
C	-1.0087	1.25572	0.114355
C	-0.085164	0.216376	-0.09513
C	-0.531212	-1.1092	-0.217932
C	-1.89062	-1.38724	-0.128457
H	-3.86213	-0.576087	0.151763
H	-3.07575	1.7657	0.367683
H	-0.652084	2.27396	0.205353
H	0.174428	-1.91134	-0.384501
H	-2.23767	-2.40877	-0.223823
C	1.32845	0.575286	-0.189406
O	2.21692	-0.58952	-0.432161
O	1.85402	1.64136	-0.134395
O	2.65075	-1.06795	0.724345
10
	X	Y	Z
C	2.91155	-0.287518	2e-06
C	2.41445	1.01831	-8.8e-05
C	1.04388	1.23752	-8.9e-05
C	0.160084	0.145752	4e-06
C	0.662202	-1.16601	9.4e-05
C	2.03708	-1.37465	9.1e-05
H	3.9821	-0.456804	2e-06
H	3.09606	1.8602	-0.000156
H	0.644216	2.24374	-0.000159
H	-0.01243	-2.01068	0.000164
H	2.42651	-2.38539	0.000159
C	-1.27671	0.444161	-3e-06
O	-2.04767	-0.802091	8.7e-05
O	-1.83528	1.49483	-0.000147
O	-3.34851	-0.612292	5e-05
TS5
	X	Y	Z
C	3.4984	-0.970419	0.000469
C	3.43475	0.425015	0.002315
C	2.2012	1.0633	0.001842
C	1.0205	0.305178	-0.000354
C	1.08654	-1.09724	-0.002202
C	2.32635	-1.72762	-0.001834
H	4.46193	-1.46687	0.000792
H	4.34572	1.01133	0.004117
H	2.13732	2.14407	0.003215
H	0.18028	-1.68714	-0.004013
H	2.37809	-2.80969	-0.003354
C	-0.256693	1.04487	-0.000914
O	-1.34018	0.133578	0.00072
O	-0.424987	2.22944	-0.002403
O	-2.54843	0.760167	-0.000227
C	-3.82111	-0.502254	0.000638
H	-4.24435	-0.048474	-0.921115
O	-3.43062	-1.66587	0.001829
H	-4.24488	-0.046691	0.92124
11
	X	Y	Z
C	-3.7627	-0.363991	0.234876
C	-3.29128	0.949259	0.279665
C	-1.93555	1.2069	0.111186
C	-1.04257	0.147825	-0.10114
C	-1.51774	-1.17064	-0.145881
C	-2.87656	-1.4204	0.021019
H	-4.82017	-0.563531	0.364871
H	-3.97964	1.76942	0.445381
H	-1.5568	2.2207	0.142226
H	-0.833662	-1.99089	-0.317157
H	-3.24417	-2.43886	-0.017938
C	0.391249	0.489621	-0.279103
O	1.16515	-0.655678	-0.256445
O	0.854705	1.59259	-0.406539
O	2.53287	-0.389712	-0.619176
C	3.28085	-0.165503	0.603791
H	3.00922	-0.945431	1.34326
O	4.56874	-0.159721	0.363602
H	2.97929	0.810322	1.04133
TS6
	X	Y	Z
C	-3.72166	-0.551581	0.221811
C	-3.34765	0.78701	0.352632
C	-2.01635	1.15524	0.194587
C	-1.04985	0.182109	-0.093242
C	-1.4271	-1.16205	-0.223777
C	-2.76222	-1.5225	-0.067358
H	-4.76024	-0.837232	0.343249
H	-4.09275	1.54104	0.576859
H	-1.71337	2.19016	0.291442
H	-0.686562	-1.9162	-0.453933
H	-3.05397	-2.5606	-0.173294
C	0.353249	0.641946	-0.257697
O	1.20805	-0.444434	-0.304865
O	0.729748	1.78169	-0.325294
O	2.54924	-0.052648	-0.651086
C	3.3625	-0.049478	0.548257
H	2.74457	-0.364938	1.40656
O	4.45661	-0.776859	0.43398
H	3.66767	1.00166	0.735966
HCOOH
	X	Y	Z
C	0.131992	0.399724	0
H	0.10587	1.49554	1e-06
O	1.13648	-0.265013	0
O	-1.11438	-0.089148	0
H	-1.0747	-1.06059	-1e-06
12
	X	Y	Z
C	2.53022	0.000144	3.2e-05
C	1.83757	-1.21256	9.8e-05
C	0.447245	-1.21684	7.3e-05
C	-0.246374	-0.000161	8e-06
C	0.446962	1.21666	-8.2e-05
C	1.8373	1.21269	-5.7e-05
H	3.61414	0.000271	4.5e-05
H	2.38129	-2.14944	0.000197
H	-0.1009	-2.15164	0.000163
H	-0.101328	2.15138	-0.000181
H	2.38081	2.14969	-0.00013
C	-1.71089	-0.00039	-4e-06
O	-2.43932	-1.03438	-0.000966
O	-2.43895	1.03469	0.000904
TS7
Symbol	X	Y	Z
C	-0.265095	1.24096	0.686646
C	0.128467	0.391904	-0.355895
C	1.43265	-0.0772485	-0.414514
C	2.348	0.297558	0.582779
C	1.95457	1.15736	1.62457
C	0.64522	1.62048	1.67476
H	-1.28515	1.60507	0.725578
H	-0.585962	0.102398	-1.11708
H	1.75198	-0.732677	-1.21545
H	2.66865	1.4378	2.38867
H	0.331853	2.27176	2.48155
C	3.73915	-0.211907	0.521394
O	4.64387	0.669402	0.794048
O	4.06163	-1.36062	0.215852
C	9.35798	-3.87	0.82804
C	10.1641	-2.83564	1.317
C	9.62639	-1.57107	1.5139
C	8.27355	-1.33687	1.22045
C	7.46795	-2.37431	0.73092
C	8.01352	-3.64109	0.535754
H	9.7826	-4.85587	0.675864
H	11.2077	-3.02289	1.54142
H	10.2363	-0.759166	1.8917
H	6.42337	-2.18259	0.508139
H	7.39467	-4.44625	0.157649
C	7.67202	-0.0057239	1.41773
H	6.59282	0.0683301	1.14954
O	8.25422	0.975591	1.83618
3a (benzoic acid)
Symbol	X	Y	Z
C	2.56844	-0.045925	-5e-06
C	1.90602	1.18313	4e-06
C	0.515888	1.22317	1e-05
C	-0.221124	0.031915	7e-06
C	0.446632	-1.20003	-3e-06
C	1.83831	-1.23511	-8e-06
H	3.65207	-0.076571	-9e-06
H	2.47313	2.10653	7e-06
H	-0.010543	2.16938	1.7e-05
H	-0.121277	-2.12092	-5e-06
H	2.35297	-2.18877	-1.5e-05
C	-1.70423	0.121241	1.4e-05
O	-2.33602	1.15811	-2.3e-05
O	-2.3111	-1.08609	9e-06
H	-3.26908	-0.936189	-6e-06
